# Supplementary material for: The effects of moral distress on burnout and mental well-being across healthcare and care occupations: Do age and work resources matter?
Source: J Health Psychol. 2025 Sep 23;31(6):2399–415. doi: 10.1177/13591053251369373 (PMC13070131; doi:10.1177/13591053251369373)
Supplement: sj-xlsx-2-hpq-10.1177_13591053251369373 – Supplemental material for The effects of moral distress on burnout and mental well-being across healthcare and care occupations: Do age and work resources matter? [file sj-xlsx-2-hpq-10.1177_13591053251369373.xlsx]

## Sheet: Sheet1
Table S1. Evaluation of the formative moral distress construct, after removing item 8
Indicator	Outer Weight	p	Outer Loading	p	VIF
MD1 → Moral Distress	-0.06	0.430	0.762	0.000	3.584
MD2 → Moral Distress	0.251	0.002	0.834	0.000	4.162
MD3 → Moral Distress	0.058	0.437	0.786	0.000	3.340
MD4 → Moral Distress	0.043	0.537	0.791	0.000	3.245
MD5 → Moral Distress	0.243	0.001	0.885	0.000	3.465
MD6 → Moral Distress	0.334	0.000	0.922	0.000	3.901
MD7 → Moral Distress	0.288	0.000	0.811	0.000	1.885
Note. Bold values indicate significant outer weights and outer loadings. p < .05.
Table S2. Evaluation of the reflective constructs of exhaustion, disengagement, mental well-being, control, and collegial support
Construct	Indicator	Outer Loading	Cronbach’s α	ρa	ρc	AVE
Exhaustion	Ex2	0.717	0.855	0.859	0.888	0.502
	Ex4	0.738
	Ex5	0.749
	Ex8	0.763
	Ex10	0.711
	Ex12	0.814
	Ex14	0.578
	Ex16	0.558
Disengagement	Dis1	0.654	0.806	0.819	0.861	0.510
	Dis3	0.760
	Dis6	0.741
	Dis9	0.815
	Dis11	0.665
	Dis15	0.632
Mental Well-being	MWB1	0.739	0.842	0.847	0.880	0.513
	MWB2	0.695
	MWB3	0.758
	MWB4	0.718
	MWB5	0.737
	MWB6	0.672
	MWB7	0.692
Control	Co1	0.807	0.742	0.765	0.836	0.561
	Co2	0.693
	Co3	0.773
	Co4	0.719
Collegial Support	SC1	0.928	0.820	0.826	0.917	0.848
	SC2	0.913
Note. AVE = Average Variance Extracted. ρa = Construct reliability (Dijkstra & Henseler's rho). ρc = Composite reliability. Outer loadings ≥ 0.7 are considered reliable, while loadings between 0.5 and 0.7 may be retained based on theoretical justification (Hair et al. 2022).
Table S3. Heterotrait-Monotrait (HTMT) ratios of correlations
Construct	1	2	3	4	5
1. Disengagement	—
2. Exhaustion	0.709	—
3. Mental Well-being	0.689	0.754	—
4. Control	0.541	0.564	0.441	—
5. Collegial Support	0.440	0.413	0.437	0.358	—
Note: Values represent the Heterotrait-Monotrait (HTMT) ratio of correlations. Discriminant validity is supported when HTMT values remain below 0.85 for a conservative threshold or 0.90 for a more lenient criterion (Hair et al., 2021).
Table S4. Standardized Path Coefficients across age Groups
	β under 30	β 30-39	β 40-49	β 50-59	β over 60
MoralDistress->Exhaustion	0.417	0.358	0.28	0.361	0.624
MoralDistress->Disengagement	0.274	0.311	0.402	0.363	0.576
Note. β= Standardized beta coefficients.
Table 5. Age group differences in standardized path coefficients
	Δβ Under 30 - 30-39	p	Δβ Under 30 - 40-49	p	Δβ Under 30 - 50-59	p	Δβ Under 30 - 60 and over	p	Δβ 30-39 - 40-49	p	Δβ 30-39 - 50-59	p	Δβ 30-39 - 60 and over	p	Δβ 40-49 - 50-59	p	Δβ 40-49 - 60 and over	p	Δβ 50-59 - 60 and over	p
MoralDistress-> Disengagement	-0.037	< .001	-0.128	< .001	-0.088	< .001	-0.302	< .001	-0.091	0.339	-0.051	0.608	-0.265	< .001	0.04	0.651	-0.174	< .001	-0.214	< .001
MoralDistress-> Exhaustion	0.059	< .001	0.137	< .001	0.055	< .001	-0.208	< .001	0.078	0.374	-0.003	0.981	-0.266	< .001	-0.081	0.366	-0.344	< .001	-0.263	< .001
Note. Δβ indicates the difference in standardized path coefficients between age groups. p-values reflect significant differences in the paths. Bold values indicate significant differences at p < .05.
Table 6. Age group differences in effect sizes
	Δf² Under 30 - 30-39	p	Δf² Under 30 - 40-49	p	Δf² Under 30 - 50-59	p	Δf² Under 30 - 60 and over	p	Δf² 30-39 - 40-49	p	Δf² 30-39 - 50-59	p	Δf² 30-39 - 60 and over	p	Δf² 40-49 - 50-59	p	Δf² 40-49 - 60 and over	p	Δf² 50-59 - 60 and over	p
MoralDistress -> Disengagement	-0.001	< .001	-0.09	< .001	-0.041	< .001	-0.365	< .001	-0.089	0.381	-0.04	0.655	-0.363	< .001	0.049	0.63	-0.275	< .001	-0.324	< .001
MoralDistress -> Exhaustion	0.147	< .001	0.191	< .001	0.138	< .001	-0.255	< .001	0.044	0.598	-0.008	0.922	-0.402	< .001	-0.052	0.515	-0.446	< .001	-0.394	< .001
Note. Δf² indicates the difference in effect between age groups. p-values reflect significant differences in the paths. Bold values indicate significant differences at p < .05.
